# Supplementary material for: Attempts to Create Products with Increased Health-Promoting Potential Starting with Pinot Noir Pomace: Investigations on the Process and Its Methods
Source: Foods. 2022 Jul 6;11(14):1999. doi: 10.3390/foods11141999 (PMC9323902; doi:10.3390/foods11141999)
Supplement: Supplementary file 1 [file foods-11-01999-s001.zip]

Archive with 1 entries (1 files):
- foods-1757154-supplementary.pdf
